# Supplementary material for: Linking Disaster Predictions to Health Care Strain and Costs: A Novel Military-Civilian Case Study
Source: Disaster Med Public Health Prep. 2026 Mar 30;20:e65. doi: 10.1017/dmp.2026.10338 (PMC13107197; doi:10.1017/dmp.2026.10338)
Supplement: McCuskee et al. supplementary material 2 — McCuskee et al. supplementary material [file S1935789326103383sup002.xlsx]

## Sheet: NDMS casualty categories
	Broad predicted injury category	Order of operations	DCPHA Injury Taxonomy: Corresponding category
Wounded in action	Amputations	1	Injury type == Amputation
	Burns	2	Injury type == Burn | Corrosion
	Fractures	8	Body region.1 != Head & neck & Injury type == fracture
	Intracranial	7	(Body region.2 == other head & injury type == tissue damage, other | crush | internal organ & blood vessel) | (Body region.2 == TBI & Injury type == nerve & ICD10 4th digit == S063) | (Body region.2 == TBI & Injury type == Internal organ & blood vessel | crush | other- trauma)
	Nervous System	6	((Body region.2 =="Back, Lower" | "Back, Middle" | "Back, Upper") & Injury type == "Internal Organ & Blood vessel" ) | (Injury type == "Nerve" & ICD10 4th digit != S063) | ICD10 thru 7th digit == "S143XXA"
	MSK	9	(Body region.1==torso & Injury type == sprain/joint damage | msk tissue damage, other | strain/tear | dislocation) | ((Body region.1 == upper extremity | lower extremity | other | spine & back) & Injury type == tissue damage, other & mech-ACUTE non-MSK==A) | ((Body region.1 == upper extremity | lower extremity | other | spine & back) & (Injury type == contusion/superficial | MSK tissue damage, ot…
	Thoracic Open Wound	3	Injury type == "Open wound" & Body region.2 == "Chest"| Body region.2 == "Chest" & Injury type== "Internal Organ & Blood Vessel"
	Abdominal Open Wound	4	(Injury type == "Open wound" & Body region.2 == "Pelvis") | Body region.2 == "Abdomen" & Injury type== "Internal Organ & Blood Vessel" | Body region.2 == "Trunk, other" & Injury type=="Internal organ & blood vessel" | Body region.2 == "Pelvis" & Injury type=="Internal organ & blood vessel" | ICD10 thru 7th digit == S383XXA
	Vascular Open Wound	5	Injury type =="Internal Organ & blood vessel" &( Body region.1 == upper extremity | lower extremity) | Body region.2=="neck"
	Other/Maxillofacial	10	((Body region.2 == "Face" | Ear | Eye | other head) & Injury type == tissue damage, other | contusion/superficial | open wound | fracture | dislocation | sprain/joint damage | crush | MSK tissue damage, other | strain/tear) | (Body region.2 == TBI & Injury type == fracture)| (Body region.2 == neck & Injury type == crush) | ( injury?==A & SM casualty xref == "" & Injury type == contusion/superfici…
Disease and non-battle injury	MSK-Fracture		aggregated, see above
	Injury - sprains and strains		aggregated, see above
	Digestive	11	SM casualty xref =="" & ICD 10 series == K
	Mental disorder / nervous system	12	SM casualty xref =="" & ICD 10 series == F | G
	Other medical	13	All remaining ICD10 codes
	Other surgical	13
Notes and assumptions:
	DCPHA Injury Taxonomy refers to Hauschild V, Hauret K, Richardson M, Jones BH, Lee T. A Taxonomy of Injuries for Public Health Monitoring and Reporting. Aberdeen Proving Ground, MD: U.S. Army Public Health Center; 2017. PHIP No. 12-01-0717. Excel file was obtained using the request mechanism provided on p. 54 of the cited document for the APHC Injury Prevention Division.
	Did not differentiate between open and closed fractures in chest trauma
	Compartment syndrome was not included in open wounds
	We assume that abdominal contusions (traumatic) including abdominal vascular lacerations are part of abdominal open wound rather than 1) vascular and 2) other
	Vascular open wound is assumed to mean peripheral vascular
	Assumed that burns and corrosions were similar since they involved very similar care requirements; did not include cold injury in this
	Facial nerve injuries were assigned to nervous system
	Categories that are repeated between WIA and DNBI are aggregated: Fractures and MSK-Fracture; and MSK and Injury - sprains and strains; BUT Nervous system is NOT aggregated
	Cranial fractures were all assigned to Other/Maxillofacial; some of these are truly maxillofacial and some are not; however, these are not differentiated at the level of 4-digit ICD-10 codes and cranial fracture in isolation does not necessarily imply intracranial injury
	Added ICD code criterion for TBI - brainstem lacerations which were coded as "nerve" but should be treated as intracranial for the purposes of this example
	Did not include ICD-10 codes for subsequent encounters as the focus of the study is on acute injury and illness, rather than chronic care
